# Supplementary material for: Basophils activate splenic B cells and dendritic cells via IL-13 signaling in acute traumatic brain injury
Source: J Neuroinflammation. 2025 Dec 17;22:290. doi: 10.1186/s12974-025-03621-1 (PMC12709802; doi:10.1186/s12974-025-03621-1)
Supplement: Supplementary file 10 — Supplementary Material 10 [file 12974_2025_3621_MOESM10_ESM.xlsx]

## Sheet: Figure 1
Panel A	all proteins	logFC	CI.L	CI.R	AveExpr	t	P.Value	adj.P.Val	B		Panel C			Unpaired T-Test			Panel E, F	sig.proteins	logFC	CI.L	CI.R	AveExpr	t	P.Value	adj.P.Val	B
	PDK1 (ser241)	-0.167895	-0.223142	-0.112647	12.3132	-6.3678	4.48636e-06	7.17818e-05	5.94056		Sham	TBI		t value	P value			NFkB.p65_Phospho.Thr435	-0.939314	-0.994013	-0.884616	6.80431	-9.75761	3.05285e-06	0.00229914	5.09261
	GSK-30 (ser21)	0.148525	0.0636475	0.233403	11.9435	3.66668	0.00167679	0.00894288	0.0832525		1,00±0,17	1,22±0,15		2.428	0.0282			BCL.2_Phospho.Ser87	-0.650646	-0.725284	-0.576008	6.77639	-9.1775	5.17994e-06	0.00229914	4.60608
	Bad (ser112)	0.127425	0.0754177	0.179433	12.2157	5.134	6.20334e-05	0.000496267	3.3302									Breasttumorkinase_Phospho.Tyr447	0.479835	0.0551181	0.904553	7.53868	9.01261	6.0501e-06	0.00229914	4.46168
	Erk1/2 (thr202/tyr204)	0.119979	0.0386502	0.201308	12.2282	3.0912	0.0060978	0.0243912	-1.16292		Panel D			Unpaired T-Test				SMC1_Phospho.Ser957.1	-0.229641	-0.27496	-0.184321	6.74936	-8.86328	6.97767e-06	0.00229914	4.32846
	Akt (ser473)	-0.100376	-0.180599	-0.0201532	12.0502	-2.62179	0.0169362	0.0451631	-2.1286		Sham	TBI		t value	P value			HDAC5_Phospho.Ser259.1	-0.685776	-0.85422	-0.517332	6.6958	-8.15808	1.40611e-05	0.00370651	3.6666
	RSK1 (ser380)	-0.0817889	-0.143125	-0.0204531	12.1031	-2.79413	0.0116952	0.0374247	-1.78127		1,00±0,20	1,32±0,36		2.279	0.0367			IKK.beta_Phospho.Tyr188.1	1.28921	1.22023	1.35819	6.88394	7.48793	2.86223e-05	0.0055417	2.9838
	mTOR (ser2481	-0.0806148	-0.178979	0.0177496	12.7108	-1.71729	0.102454	0.204909	-3.74543									BCL.2_Phospho.Ser87.1	0.676582	0.502462	0.850702	6.62366	7.46248	2.94324e-05	0.0055417	2.95678
	PRAS40 (thr246)	0.0688146	-0.0494164	0.187046	12.1153	1.2196	0.237788	0.380461	-4.42498									Smad2_Phospho.Thr220.1	-0.29316	-0.34764	-0.23868	7.83909	-6.68176	7.18144e-05	0.0117726	2.08583
	Akt (thr308)	-0.0686705	-0.131915	-0.00542608	11.9065	-2.27517	0.0348762	0.0797171	-2.79458									M.CSFReceptor_Phospho.Tyr561.1	0.138748	0.042088	0.235407	7.53417	6.58729	8.03898e-05	0.0117726	1.97477
	GSK-3_ (ser9)	0.0485441	-0.0216968	0.118785	12.5105	1.44815	0.164147	0.291816	-4.13564									JunB_Phospho.Ser259	-0.484293	-0.629516	-0.33907	7.13384	-6.45613	9.41923e-05	0.0117812	1.81845
	AMPKa (thr172)	-0.0140511	-0.112145	0.0840429	12.3241	-0.300148	0.767378	0.969994	-5.12294									JunD_Phospho.Ser255	0.151607	0.0488374	0.254376	6.59662	6.39799	0.000101115	0.0117812	1.74838
	p70 S6 Kinase (thr389)	-0.00791376	-0.108291	0.0924632	10.4699	-0.165202	0.870559	0.969994	-5.15553									IRS.1_Phospho.Ser636	-1.23174	-1.30507	-1.15841	7.10119	-6.33706	0.000108968	0.0117812	1.6744
	p70 S6 Kinase (thr421/424)	-0.00593667	-0.087044	0.0751707	10.8647	-0.153373	0.879748	0.969994	-5.15749									LCK_Phospho.Tyr192	0.508206	0.455565	0.560847	6.74022	6.26731	0.000118778	0.0117812	1.58904
	S6 Ribosomal Protein (ser235/236)	-0.00536762	-0.069642	0.0589068	12.2247	-0.174989	0.86297	0.969994	-5.1538									mTOR_Phospho.Thr2446	0.465376	0.245345	0.685408	7.54563	6.22532	0.000125142	0.0117812	1.53732
	PTEN (ser380)	0.00306863	-0.165599	0.171736	12.7547	0.0381225	0.969994	0.969994	-5.16897									NMDAR2A.B_Phospho.Tyr1246.1252	-0.271476	-0.401841	-0.14111	6.74641	-6.11456	0.000143769	0.0126325	1.39964
	4E-BP1 thr37/46)	0.00107306	-0.0506746	0.0528207	10.0568	0.043451	0.965803	0.969994	-5.16874									NFkB.p65_Phospho.Ser529.1	0.139689	-0.118607	0.397985	7.91338	6.03857	0.000158277	0.0130381	1.30411
																		RGS16_Phospho.Tyr168.1	0.124993	0.00723151	0.242755	6.65199	5.92901	0.000182054	0.0141145	1.16487
																		IL.10R.alpha_Phospho.Tyr496	-0.21034	-0.276951	-0.143729	6.55696	-5.74661	0.000230648	0.0168886	0.928999
																		AXL_Phospho.Tyr691.1	0.362125	0.247417	0.476832	7.60255	5.6277	0.000269771	0.0187136	0.7725
																		STAT5A_Phospho.Ser780	-0.399058	-0.448476	-0.349639	6.63769	-5.49343	0.000322743	0.0212688	0.593162
																		P70S6K_Phospho.Ser371	-0.681852	-0.828035	-0.53567	6.90527	-5.44921	0.000342561	0.0214998	0.533493
																		P90RSK_Phospho.Thr573	-0.136353	-0.756486	0.48378	6.39783	-5.40818	0.000362121	0.0216944	0.477867
																		MAP3K1.MEKK1_Phospho.Thr1381	-0.316257	-0.682171	0.0496579	6.67218	-5.33878	0.000398005	0.0228074	0.383167
																		PKACAT_Phospho.Thr197.1	0.554555	0.480412	0.628698	6.77615	5.29982	0.000419815	0.0230549	0.329667
																		TrkA_Phospho.Tyr680.681.1	-0.113864	-0.255922	0.0281938	7.72097	-5.21526	0.000471693	0.0248676	0.212764
																		GluR1_Phospho.Ser863	-0.229377	-0.402481	-0.0562737	6.67378	-5.09515	0.000557568	0.0282644	0.044804
																		TyrosineHydroxylase_Phospho.Ser8	-1.04757	-1.43231	-0.662826	7.04931	-5.06034	0.000585489	0.0283905	-0.00429337
																		GluR1_Phospho.Ser863.1	0.1192	-0.158191	0.396591	7.79884	5.01838	0.000621153	0.0283905	-0.0637223
																		AKT1_Phospho.Ser246.1	-1.27138	-1.32849	-1.21427	7.34027	-5.00994	0.000628604	0.0283905	-0.0757092
																		CDC25C_Phospho.Thr48.1	0.137487	0.0542397	0.220735	6.52733	4.94924	0.00068509	0.0283905	-0.162227
																		IRS.1_Phospho.Ser794.1	0.163507	0.0891794	0.237834	7.04389	4.94707	0.000687215	0.0283905	-0.165341
																		Gab2_Phospho.Ser159.1	1.00961	0.952959	1.06626	6.69575	4.94494	0.000689299	0.0283905	-0.168386
																		CyclinC_Phospho.Ser275.1	1.16812	1.06799	1.26824	6.53819	4.91911	0.000715133	0.028562	-0.20539
																		FAS_Phospho.Tyr291.1	-1.03338	-1.09398	-0.972778	6.57123	-4.87693	0.000759578	0.0294448	-0.266043
																		IGF1R_Phospho.Tyr1165.1166	-0.353872	-0.482419	-0.225326	6.76893	-4.82077	0.000823409	0.0310072	-0.34723
																		p53_Phospho.Ser9	0.135705	-0.524622	0.796032	6.7854	4.77584	0.000878607	0.0315425	-0.412531
																		BIM_Phospho.Ser69.65.1	-0.106805	-0.155746	-0.0578638	8.19635	-4.76538	0.000892013	0.0315425	-0.427773
																		PKCdelta_Phospho.Ser645	0.136774	-0.00773613	0.281285	6.57871	4.75205	0.000909419	0.0315425	-0.447225
																		EphrinB2_Phospho.Tyr330	-0.0893076	-0.170488	-0.00812765	7.89407	-4.7194	0.000953608	0.032227	-0.494988
																		BCL.2_Phospho.Thr69	0.100292	-0.190535	0.391119	8.11618	4.656	0.00104608	0.0344683	-0.588172
																		MYPT1_Phospho.Thr853	0.124069	-0.0832745	0.331412	6.71993	4.62664	0.00109212	0.034857	-0.631543
																		NMDAR1_Phospho.Ser897.1	-0.29596	-0.882682	0.290762	7.85794	-4.61511	0.00111077	0.034857	-0.648594
																		DARPP.32_Phospho.Thr75.1	0.294908	-0.22702	0.816837	6.85832	4.5529	0.00121752	0.0359159	-0.741004
																		X14.3.3theta.tau_Phospho.Ser232.1	-0.327462	-0.383028	-0.271896	7.57769	-4.54154	0.00123816	0.0359159	-0.75794
																		p38MAPK_Phospho.Tyr322.1	0.217594	-0.0582894	0.493476	8.03082	4.52839	0.00126253	0.0359159	-0.777563
																		PKCpanactivationsite_Phospho.1	-0.537312	-0.705776	-0.368847	6.83993	-4.52192	0.00127472	0.0359159	-0.787243
																		ATP.CitrateLyase_Phospho.Ser454.1	0.169767	0.10777	0.231765	6.58198	4.51873	0.00128076	0.0359159	-0.792009
																		CK2.b_Phospho.Ser209.1	-0.104452	-0.225782	0.0168787	6.60094	-4.49049	0.00133567	0.0362583	-0.834284
																		TyrosineHydroxylase_Phospho.Ser40	0.562674	-0.0975387	1.22289	6.91278	4.48432	0.00134799	0.0362583	-0.843537
																		CrkII_Phospho.Tyr221	0.111906	-0.221227	0.44504	6.5839	4.39665	0.00153683	0.0404282	-0.975589
																		CyclinE1_Phospho.Thr395	-0.121379	-0.460714	0.217955	7.58272	-4.38483	0.00156437	0.0404282	-0.993475
																		BAD_Phospho.Ser91.128	0.134027	0.0765069	0.191547	7.60368	4.35628	0.0016331	0.0406659	-1.03678
																		Smad3_Phospho.Ser425.1	0.12531	0.0547632	0.195856	7.15132	4.35207	0.00164349	0.0406659	-1.04317
																		BAD_Phospho.Ser91.128.1	0.116533	-0.0555505	0.288616	6.61065	4.343	0.00166613	0.0406659	-1.05695
																		Interferon.gammareceptoralphachainprecursor_Phospho.Tyr457.1	0.556384	0.458348	0.65442	6.69723	4.28355	0.00182302	0.0436861	-1.14758
																		JAK2_Phospho.Tyr221	0.801805	0.668586	0.935023	6.82091	4.26743	0.0018682	0.0439694	-1.17223
																		CyclinD1_Phospho.Thr286	0.301865	0.218301	0.385429	7.78037	4.23373	0.00196653	0.0454718	-1.22389
																		CyclinD3_Phospho.Thr283	-0.41317	-0.474194	-0.352146	6.65071	-4.19426	0.00208875	0.0464472	-1.2846
																		Keratin18_Phospho.Ser52	-0.249043	-0.325246	-0.172841	7.90099	-4.19107	0.00209898	0.0464472	-1.28951
																		ERK8_Phospho.Thr175.Tyr177	0.118995	0.0335184	0.204471	6.64629	4.18627	0.00211444	0.0464472	-1.2969
																		TOP2A.DNAtopoisomeraseII_Phospho.Ser1106	0.201397	0.0878268	0.314968	7.57289	4.16589	0.00218154	0.046846	-1.32835
																		KIT_Phospho.Tyr936	0.888352	0.532913	1.24379	6.65841	4.15931	0.00220368	0.046846	-1.33852
																		MEK1_Phospho.Ser221.1	0.15494	0.0994256	0.210453	7.79724	4.14598	0.00224928	0.0470563	-1.35913
																		STAT2_Phospho.Tyr690.1	1.01318	0.515766	1.51059	7.25164	4.13357	0.0022926	0.0472133	-1.37834
																		X4E.BP1_Phospho.Ser65.1	0.142367	-0.281238	0.565973	7.97531	4.07753	0.0024996	0.0494817	-1.46534
																		AMPKbeta1_Phospho.Ser182.1	-0.368	-0.470813	-0.265187	6.64578	-4.07589	0.00250596	0.0494817	-1.46789
																		CyclinD1_Phospho.Thr286.1	0.136095	0.0664255	0.205765	7.01844	4.0646	0.0025501	0.0494817	-1.48546
																		PDGFRbeta_Phospho.Tyr1021.1	-0.534659	-0.646866	-0.422451	6.69524	-4.06066	0.00256573	0.0494817	-1.49161
																		KIT_Phospho.Tyr936.1	0.0861332	0.00372686	0.16854	6.72268	4.05446	0.00259047	0.0494817	-1.50127

## Sheet: Figure 2
	Panel B
	Germinal Zone		Marginal Zone			Germinal Zone		Marginal Zone
	Sham	TBI	Sham	TBI		t value	P value	t value	P value
mean±SD	7±3	12±3	10±4	17±4		2.436	0.0451	2.586	0.0361
	Panel D
	Sham	TBI				t value	P value
mean±SD	15±1	20±2				4.52	0.002

## Sheet: Figure 3
Panel A, B	all proteins	logFC	CI.L	CI.R	AveExpr	t	P.Value	adj.P.Val	B	Panel C, D	all proteins	logFC	CI.L	CI.R	AveExpr	t	P.Value	adj.P.Val	B			Panel E					Unpaired T-Test
	IGFBP-1	1.46109	1.21556	1.70661	12.2582	13.0587	3.72185e-08	4.13125e-06	10.6805		Fractalkine	0.778717	0.372286	1.18515	8.9678	4.03678	0.000828627	0.0146391	1.10512			Spleen		Plasma			Spleen		Plasma
	CCL6	1.25774	0.816448	1.69904	13.8884	6.25445	5.57693e-05	0.00103173	3.85564		MCP-1	0.681393	0.363532	0.999255	9.6104	4.51651	0.000292077	0.00774005	2.10057			Sham	TBI	Sham	TBI		t value	P value	t value	P value
	CXCL1	1.11777	0.79678	1.43876	10.7048	7.64167	8.70093e-06	0.000482901	5.67796		VEGF-B	-0.65006	-0.92538	-0.374739	9.26801	-4.9746	0.000109615	0.0058096	3.03724		mean±SD	2642±1403	4439±1451	116±92	408±264		2.893	0.009	3.387	0.0018
	MMP-9	1.05577	0.691487	1.42006	12.9228	6.35995	4.80013e-05	0.00103173	4.00404		EGF	0.545982	0.14817	0.943794	8.67197	2.89163	0.0100019	0.0737131	-1.24477
	Adiponectin	-0.793041	-1.03583	-0.550248	13.8914	-7.16779	1.59754e-05	0.000591091	5.08613		Coagulation Factor III	-0.533799	-0.867506	-0.200092	10.4526	-3.3702	0.00356004	0.0377364	-0.277858			Panel F
	IL-5	-0.565934	-0.868079	-0.263789	10.9741	-4.11032	0.00164269	0.0182339	0.482794		GM-CSF	0.509453	0.108603	0.910303	8.48658	2.67772	0.0157204	0.0757438	-1.6623			Spleen		Plasma			Spleen		Plasma
	G-CSF	0.468496	-0.133061	1.07005	9.47479	1.70905	0.114789	0.455058	-3.5962		CXCL16	-0.498908	-0.868777	-0.129039	9.92676	-2.84195	0.0111171	0.0737131	-1.34275			Sham	TBI	Sham	TBI		t value	P value	t value	P value
	Angiopoietin-2	0.434945	0.28443	0.585459	11.3267	6.34135	4.92822e-05	0.00103173	3.978		NOV	-0.467604	-0.740369	-0.194839	10.0002	-3.61187	0.00209991	0.0278239	0.221141		mean±SD	29624±7167	31957±4777	441±115	512±154		0.9369	0.3594	1.25	0.2206
	LIF	-0.387149	-0.572062	-0.202237	12.1998	-4.59449	0.000724093	0.0100468	1.30072		IGFBP-1	0.4426	-0.176087	1.06129	11.8898	1.50724	0.149776	0.377365	-3.63395
	CXCL13	0.381259	0.180565	0.581954	12.9265	4.1688	0.00148562	0.0182339	0.583028		MMP-8	-0.425271	-0.743738	-0.106804	10.1392	-2.81349	0.0118089	0.0737131	-1.39862			Panel G
	Complement Factor D	-0.36425	-0.563588	-0.164912	11.8244	-4.00992	0.00195394	0.019717	0.309872		Pentraxin-3	0.418982	0.0554173	0.782546	9.67795	2.42804	0.0263486	0.107421	-2.13314			Spleen		Plasma			Spleen		Plasma
	Resistin	-0.343466	-0.761056	0.0741244	10.1278	-1.80492	0.0978353	0.434389	-3.45534		Proliferin	-0.377857	-0.671309	-0.084405	9.92125	-2.7129	0.0146019	0.0757438	-1.59445			Sham	TBI	Sham	TBI		t value	P value	t value	P value
	MMP-3	-0.332955	-0.932945	0.267035	8.96475	-1.21777	0.248181	0.602001	-4.23842		KC	0.363383	0.0662008	0.660566	10.0403	2.57623	0.0194248	0.0857929	-1.85608		mean±SD	19466±3209	26175±6681	2770±740	3035±856		2.916	0.0083	0.8561	0.3981
	E-Selectin	-0.330949	-0.674023	0.0121254	10.8533	-2.11689	0.0572835	0.276455	-2.97046		Angiopoietin-1	0.359912	0.0877274	0.632097	9.64783	2.78597	0.0125173	0.0737131	-1.45245
	CCL20	0.32828	0.0469306	0.609629	9.77755	2.5605	0.0260484	0.192758	-2.23017		Angiopoietin-3	0.350217	-0.0761126	0.776547	9.82675	1.73075	0.101276	0.315744	-3.31242			Panel H
	Chitinase 3-like 1	0.327726	0.183449	0.472002	14.8182	4.98472	0.000382773	0.00606969	1.93784		DLL4	0.322568	-0.102559	0.747695	9.11863	1.59862	0.127992	0.376865	-3.50642			Spleen		Plasma			Spleen		Plasma
	C5a	0.306716	0.00946616	0.603966	9.94097	2.26433	0.0441995	0.245307	-2.72977		TIMP-4	0.288563	-0.285687	0.862814	8.6422	1.05872	0.304273	0.575944	-4.17138			Sham	TBI	Sham	TBI		t value	P value	t value	P value
	Lipocalin-2	0.303896	-0.290218	0.898009	13.4393	1.12249	0.284991	0.632679	-4.34459		DPPIV	-0.286405	-0.592868	0.0200587	12.3509	-1.96899	0.0651716	0.246721	-2.93645		mean±SD	1146±637	654±337	52±61	48±61		2.298	0.0331	0.1648	0.87
	WISP-1	-0.291927	-0.506276	-0.0775782	10.6838	-2.98868	0.0120229	0.111212	-1.48409		Serpin E1	0.264881	-0.0472415	0.577003	9.69314	1.788	0.0912887	0.303858	-3.22503
	IL-1ra	0.277993	0.0126601	0.543326	11.28	2.29916	0.0415552	0.244282	-2.67205		Platelet Factor 4	-0.255325	-0.71052	0.199871	14.9617	-1.18178	0.253268	0.559301	-4.03954			Panel J					Unpaired T-Test
	CCL5	-0.270648	-0.759781	0.218486	13.8302	-1.21423	0.249478	0.602001	-4.24248		PD-ECGF	0.248422	-0.105048	0.601892	9.59027	1.48074	0.156642	0.377365	-3.66987			Sham	TBI				t value	P value
	IL-17A	0.234969	-0.1384	0.608338	8.7178	1.38101	0.194033	0.515153	-4.04156		IL-1	-0.235665	-0.556696	0.0853665	9.83036	-1.54664	0.140031	0.377365	-3.57965		mean±SD	47±7	59±9				2.488	0.0377
	PD-ECGF	-0.230697	-0.700079	0.238685	10.6889	-1.07855	0.30332	0.648103	-4.39123		IL-10	-0.235227	-0.512818	0.0423638	9.67252	-1.78536	0.0917308	0.303858	-3.22911
	IL-15	0.228032	0.0142837	0.441781	10.8149	2.34109	0.0385721	0.244282	-2.60213		FGF acidic	-0.216817	-0.517942	0.0843084	14.5378	-1.51701	0.147309	0.377365	-3.62059			Panel K					Unpaired T-Test
	IL-22	0.209302	-0.119376	0.537981	9.74226	1.39742	0.189176	0.515153	-4.02079		MMP-9	-0.182803	-0.531277	0.16567	15.4718	-1.10524	0.284176	0.575944	-4.12301			Sham	TBI				t value	P value
	CCL17	0.196984	0.0362264	0.357742	10.864	2.68896	0.0206666	0.163856	-2.00849		Prolactin	-0.168664	-0.546675	0.209347	9.84499	-0.94007	0.360112	0.658136	-4.28642		mean±SD	11±4	23±6				4.125	0.0033
	Fetuin A	-0.196598	-0.348459	-0.0447359	13.5958	-2.8409	0.0157058	0.134103	-1.74364		Osteopontin	-0.161408	-0.572308	0.249493	10.8684	-0.827618	0.419148	0.716607	-4.38404
	Osteoprotegerin	-0.193111	-0.500629	0.114407	9.44996	-1.37804	0.194923	0.515153	-4.0453		Leptin	0.151631	-0.204091	0.507352	9.50082	0.898091	0.381456	0.673906	-4.32419			Panel L					Unpaired T-Test
	FGF-21	0.193047	-4.88513e-05	0.386143	11.1038	2.19389	0.0500489	0.252519	-2.84554		IP-10	0.149775	-0.0905065	0.390057	9.54346	1.31329	0.206222	0.475207	-3.88522			Sham	TBI				t value	P value
	IGFBP-6	-0.188666	-0.466653	0.0893208	11.9292	-1.48934	0.163827	0.515153	-3.90132		Endothelin-1	0.136297	-0.131462	0.404055	10.0688	1.07247	0.298231	0.575944	-4.15728		mean±SD	15±4	28±3				5.484	0.0006
	Pentraxin 2	-0.184837	-0.356043	-0.0136299	11.3761	-2.36915	0.0366927	0.244282	-2.55512		Endoglin	-0.12913	-0.485903	0.227643	12.2972	-0.762568	0.455985	0.755225	-4.43528
	IL-3	-0.18324	-0.358401	-0.00807826	8.78367	-2.29566	0.041814	0.244282	-2.67786		KGF	-0.116437	-0.339385	0.106511	9.48043	-1.10035	0.286242	0.575944	-4.12818
	cystatin	-0.183024	-0.441779	0.0757306	13.391	-1.55219	0.148218	0.498551	-3.81674		IGFBP-2	-0.1081	-0.435199	0.219	11.8894	-0.696285	0.495492	0.772384	-4.48345
	P-Selectin	0.181404	-0.486389	0.849196	12.9937	0.596116	0.562874	0.781923	-4.79598		MIP-1	-0.107742	-0.420639	0.205155	9.38178	-0.72548	0.477849	0.767455	-4.46274
	Thrombopoietin	0.176512	-0.495528	0.848551	9.92137	0.576374	0.575688	0.781923	-4.80799		PDGF-AB	0.104206	-0.229644	0.438055	10.1878	0.657631	0.519423	0.786554	-4.50964
	HGF	-0.17641	-0.559324	0.206505	11.2656	-1.01099	0.333226	0.684965	-4.45999		HB-EGF	0.103673	-0.264561	0.471907	9.50806	0.593178	0.560731	0.790836	-4.55013
	MCP-1	0.176125	-0.230556	0.582805	9.72039	0.95037	0.361852	0.696933	-4.51852		Thrombospondin-2	0.0921607	-0.240555	0.424877	10.1	0.5836	0.567015	0.790836	-4.55581
	IL-2	-0.172324	-0.929544	0.584896	7.39538	-0.499401	0.627098	0.781923	-4.85117		Amphiregulin	-0.081972	-0.438579	0.274635	8.75963	-0.484305	0.634239	0.818676	-4.60939
	CCL21	-0.16994	-0.528064	0.188184	14.4765	-1.04133	0.319537	0.669219	-4.42956		Angiogenin	-0.0765112	-0.406561	0.253538	10.8129	-0.488415	0.631384	0.818676	-4.60737
	IFN-gamma	-0.166304	-0.357941	0.0253327	10.7935	-1.90436	0.0826815	0.382402	-3.30489		PlGF-2	-0.0753241	-0.401982	0.251334	9.67178	-0.485829	0.633179	0.818676	-4.60864
	RBP4	-0.16281	-0.325013	-0.000605715	13.6421	-2.20264	0.049284	0.252519	-2.83123		IL-11	-0.0746722	-0.33186	0.182515	10.0979	-0.611719	0.548672	0.790836	-4.53889
	IL-33	0.152162	-0.0861958	0.390519	13.2521	1.40088	0.188166	0.515153	-4.01638		Endostatin	-0.0669127	-0.386121	0.252296	14.2294	-0.441649	0.664209	0.818676	-4.62944
	CXCL10	-0.150029	-0.34946	0.0494017	10.7253	-1.65086	0.12632	0.462704	-3.67952		ADAMTS1	-0.0615084	-0.386629	0.263613	9.05196	-0.398596	0.695064	0.837236	-4.64784
	CD14	0.148904	-0.050713	0.348521	11.3111	1.63695	0.129224	0.462704	-3.69918		PDGF-AA	0.0508724	-0.236129	0.337874	9.49889	0.373458	0.713341	0.840157	-4.65772
	IGFBP-3	0.148321	-0.0837363	0.380379	11.5451	1.4026	0.187666	0.515153	-4.0142		HGF	0.0494998	-0.186172	0.285171	10.0923	0.442526	0.663587	0.818676	-4.62904
	CD40	-0.147551	-0.447954	0.152852	14.0544	-1.07786	0.303616	0.648103	-4.39195		TIMP-1	-0.0477494	-0.45627	0.360772	9.20067	-0.246261	0.808376	0.906966	-4.698
	TIM-1	-0.146824	-0.523711	0.230063	11.8629	-0.85489	0.41041	0.721854	-4.60442		VEGF	-0.0387115	-0.480354	0.402931	9.2191	-0.184677	0.855628	0.906966	-4.7116
	FGF acidic	0.146751	-0.0569392	0.350442	14.1903	1.58102	0.141501	0.490831	-3.7772		Cyr61	-0.0362855	-0.298945	0.226374	9.6974	-0.291061	0.774463	0.892316	-4.68568
	CRP	-0.145832	-0.543582	0.251918	11.6256	-0.804577	0.4377	0.725145	-4.64649		Serpin F1	-0.0314222	-0.360655	0.297811	9.492	-0.201083	0.842977	0.906966	-4.70836
	IL-28	-0.140552	-0.361314	0.080209	12.449	-1.39714	0.189259	0.515153	-4.02114		SDF-1	-0.029984	-0.325363	0.265395	13.7036	-0.213872	0.833145	0.906966	-4.70564
	IL-1 beta	0.137541	-0.395295	0.670378	9.27194	0.566454	0.582185	0.781923	-4.81388		IGFBP-3	0.0274158	-0.384828	0.439659	12.6685	0.140117	0.890185	0.907304	-4.71903
	Osteopontin	-0.136745	-0.309357	0.0358668	11.3846	-1.73847	0.109326	0.449451	-3.55344		MMP-3	0.0232629	-0.282831	0.329357	8.96978	0.160123	0.874638	0.907304	-4.71595
	IGFBP-5	0.135197	-0.173738	0.444132	10.994	0.960339	0.357027	0.696933	-4.50911		FGF basic	-0.00473617	-0.272124	0.262651	11.2554	-0.0373189	0.970658	0.970658	-4.7284
	CCL22	0.132358	-0.086611	0.351326	11.173	1.32646	0.210929	0.532117	-4.10936
	M-CSF	0.129191	-0.120621	0.379002	11.186	1.13487	0.279982	0.632679	-4.33118
	TNFSF13B	0.124231	-0.0397156	0.288177	13.1726	1.66285	0.123863	0.462704	-3.66249
	CCL12	0.118993	-0.0294825	0.267469	11.2623	1.7587	0.105705	0.449451	-3.52378
	IL-6	0.110716	-0.409378	0.630811	8.7254	0.467149	0.649291	0.783384	-4.86751
	CX3CL1	0.108232	-0.202447	0.418911	11.0738	0.764488	0.460277	0.731144	-4.67837
	GM-CSF	-0.107075	-0.305388	0.0912385	8.9503	-1.18484	0.260453	0.604011	-4.27587
	IL-7	-0.10683	-0.278946	0.065286	11.4712	-1.36206	0.199769	0.515684	-4.06533
	RAGE	-0.10486	-0.358271	0.148551	12.0075	-0.908052	0.382849	0.708271	-4.55756
	CD160	-0.10326	-0.393714	0.187194	10.7588	-0.780158	0.451365	0.731144	-4.66608
	DPPIV	-0.102502	-0.262511	0.0575059	14.1494	-1.40578	0.186743	0.515153	-4.01014
	EGF	-0.101503	-0.25744	0.0544342	10.7158	-1.42842	0.180283	0.515153	-3.98109
	CXCL2	0.0965791	-0.08259	0.275748	10.9687	1.18289	0.261194	0.604011	-4.27806
	Leptin	-0.094599	-0.347761	0.158563	10.8721	-0.82	0.429211	0.721854	-4.63383
	Angiopoietin-1	0.0917879	-0.147478	0.331054	12.2664	0.841842	0.417375	0.721854	-4.61555
	Reg3G	-0.0911186	-0.464536	0.282299	11.8091	-0.535474	0.602724	0.781923	-4.83167
	Periostin	-0.0894213	-0.384108	0.205265	9.94139	-0.665895	0.518869	0.778304	-4.75049
	Pref-1	0.0865857	-0.125748	0.29892	11.0759	0.894855	0.389568	0.708886	-4.56942
	Coagulation Factor III	-0.0837745	-0.332107	0.164558	12.9381	-0.740294	0.474256	0.731144	-4.69691
	LDL R	-0.0834288	-0.273459	0.106602	11.3895	-0.963426	0.355542	0.696933	-4.50617
	Pentraxin 3	-0.0832028	-0.304942	0.138536	11.664	-0.823421	0.427342	0.721854	-4.631
	IL-10	-0.0789006	-0.311419	0.153618	11.2803	-0.744643	0.471723	0.731144	-4.69362
	CCL19	-0.0772084	-0.263456	0.109039	12.2455	-0.909703	0.382014	0.708271	-4.55607
	Chemerin	-0.0769044	-0.363813	0.210004	11.8228	-0.588211	0.567986	0.781923	-4.80083
	IGFBP-2	-0.0721239	-0.239497	0.0952489	11.9946	-0.945628	0.364163	0.696933	-4.52297
	TNF-alpha	0.0683463	-0.221395	0.358087	10.4833	0.517643	0.614712	0.781923	-4.84147
	MMP-2	0.0658004	-0.203724	0.335325	12.131	0.535742	0.602545	0.781923	-4.83152
	ICAM-1	-0.0656258	-0.25506	0.123809	13.835	-0.760223	0.462722	0.731144	-4.68168
	IL-13	0.0644589	-0.0978915	0.226809	10.5724	0.871275	0.401775	0.719307	-4.59024
	Gas6	0.0593965	-0.163666	0.282459	12.1133	0.584332	0.570504	0.781923	-4.80319
	CXCL16	0.0591794	-0.207631	0.32599	11.4108	0.486736	0.635769	0.781923	-4.85771
	CXCL9	0.053325	-0.184117	0.290767	11.1645	0.492832	0.631588	0.781923	-4.85458
	IL-4	-0.051705	-0.268739	0.165329	11.2038	-0.522793	0.611237	0.781923	-4.83867
	Serpin E1	-0.0514696	-0.281047	0.178108	10.9289	-0.49198	0.632172	0.781923	-4.85502
	CXCL11	-0.0500331	-0.360656	0.26059	10.8102	-0.353467	0.730259	0.854132	-4.91667
	Endoglin	-0.0493035	-0.375894	0.277287	13.4692	-0.331283	0.746506	0.863148	-4.92471
	Flt-3 Ligand	0.0487078	-0.174399	0.271815	10.7651	0.479083	0.641036	0.781923	-4.86158
	VCAM-1	-0.0478024	-0.192161	0.0965561	13.8753	-0.726663	0.482246	0.733279	-4.70711
	Serpin F1	0.0475298	-0.248419	0.343479	10.6734	0.352431	0.731014	0.854132	-4.91705
	Endostatin	0.0451836	-0.140499	0.230866	14.6239	0.533993	0.603715	0.781923	-4.83249
	IL-1 alpha	0.0414779	-0.145773	0.228729	11.4377	0.486092	0.636211	0.781923	-4.85804
	Angiopoietin-like 3	-0.0387527	-0.266309	0.188804	11.2413	-0.373713	0.71555	0.854043	-4.90888
	Myeloperoxidase	-0.0353041	-0.288269	0.217661	14.2579	-0.30626	0.764988	0.866466	-4.93317
	IL-12p40	-0.0336341	-0.169146	0.101878	11.0164	-0.544662	0.596594	0.781923	-4.82649
	IL-27	0.0321271	-0.463634	0.527888	11.048	0.142208	0.889425	0.914131	-4.97234
	C1q R1	-0.0303687	-0.321911	0.261173	13.0569	-0.228586	0.823283	0.903852	-4.95525
	CCL11	-0.0269304	-0.242451	0.188591	11.2897	-0.274207	0.788884	0.884507	-4.94305
	PDGF-BB	-0.0223366	-0.279136	0.234463	11.784	-0.190874	0.852018	0.903852	-4.96369
	GDF-15	-0.0217392	-0.172933	0.129455	10.8005	-0.315526	0.758125	0.866466	-4.93011
	VEGF	-0.0213385	-0.332239	0.289562	10.825	-0.150615	0.882941	0.914131	-4.97102
	PCSK9	0.0183795	-0.152566	0.189325	11.6506	0.235939	0.817711	0.903852	-4.95344
	Dkk-1	-0.0180531	-0.203162	0.167056	10.6514	-0.214018	0.834354	0.903852	-4.95869
	LIX	0.0180258	-0.387679	0.423731	13.4592	0.0975013	0.92404	0.940995	-4.97806
	IL-23	0.0172111	-0.18054	0.214962	10.1112	0.190992	0.851928	0.903852	-4.96366
	Proliferin	-0.0135894	-0.173074	0.145895	10.7642	-0.186985	0.854995	0.903852	-4.96447
	IL-11	0.0108176	-0.152625	0.17426	10.8501	0.145242	0.887084	0.914131	-4.97187
	Amphiregulin	0.00185015	-0.245548	0.249248	10.0312	0.0164111	0.987193	0.992872	-4.98301
	CCL3	0.000804624	-0.1925	0.194109	10.7033	0.00913434	0.992872	0.992872	-4.98311

## Sheet: Figure 4
	Panel B									Unpaired T-Test
	Sham	TBI								t value	P value
mean±SD	5±1	9±2								3.495	0.0129
	Panel C									Unpaired T-Test
	Sham	TBI								t value	P value
mean±SD	51±22	85±8								2.949	0.0256
	Panel E									Unpaired T-Test
	CD19+		CD11c+		MCPT8+					CD19+		CD11c+		MCPT8+
	Sham	TBI	Sham	TBI	Sham	TBI				t value	P value	t value	P value	t value	P value
mean±SD	22±4	32±6	17±4	31±10	13±2	18±2				2.817	0.0305	2.501	0.0465	3.244	0.0176
	Panel G									One-Way ANOVA		post hoc comparison (Sidak); random vs IL-13+
	40 micron		60 micron		80 micron		100 micron					40 micron	60 micron	80 micron	100 micron
	random	IL-13+	random	IL-13+	random	IL-13+	random	IL-13+		F value	P value	P value	P value	P value	P value
mean±SD	3±2	13±4	7±5	30±8	12±8	50±13	19±13	73±18		138.1	<0.0001	0.0029	<0.0001	<0.0001	<0.0001

## Sheet: Figure 5
	Panel B			Unpaired T-Test			Panel D				Panel F				Panel I				Panel K
	Sham	TBI		t value	P value		distance IL-13 to IL-13Ra1		mean±SD		distance IL-13 to IL-13Ra1		mean±SD		distance Actin to IL-13Ra1		mean±SD		distance Actin to IL-13Ra1		mean±SD
mean±SD	30±4	47±6		4.654	0.0035		0	1	2,02±1,79		0	8	0,90±1,26		0	2	7,21±3,99		0	9	3,88±3,50
							0.25	3			0.25	34			2	6			2	11
							0.5	14			0.5	39			4	3			4	5
							0.75	7			0.75	24			6	10			6	4
							1	8			1	18			8	4			8	3
							1.25	9			1.25	6			10	7			10	3
							1.5	9			1.5	3			12	2			12	2
							1.75	10			1.75	5			14	5			14	0
							2	7			2	0
							2.25	9			2.25	4
							2.5	5			2.5	1
							2.75	3			2.75	0
							3	2			3	1

## Sheet: Figure 6
	Panel B							Unpaired T-Test
	CD19+		CD11c+		MCPT8+			CD19+		CD11c+		MCPT8+
	Sham	TBI	Sham	TBI	Sham	TBI		t value	P value	t value	P value	t value	P value
mean±SD	12±2	18±4	11±2	22±4	15±1	20±2		2.864	0.021	6.012	0.0003	4.52	0.002
	Panel D							Unpaired T-Test
	CD19+		CD11c+		MCPT8+			CD19+		CD11c+		MCPT8+
	Sham	TBI	Sham	TBI	Sham	TBI		t value	P value	t value	P value	t value	P value
mean±SD	20±5	34±4	18±4	29±2	16±10	12±4		4.357	0.0024	5.345	0.0007	0.8956	0.3966
	Panel E							Unpaired T-Test
	Sham	TBI						t value	P value
mean±SD	1,00±0,21	0,93±0,32						0.5073	0.6189
	Panel F							Unpaired T-Test
	Sham	TBI						t value	P value
mean±SD	1,00±0,56	1,61±1,08						1.504	0.152
	Panel G							Unpaired T-Test
	Sham	TBI						t value	P value
mean±SD	1,00±0,43	0,97±0,31						0.1628	0.8725
	Panel H							Unpaired T-Test
	Sham	TBI						t value	P value
mean±SD	1,00±0,28	1,40±0,49						2.127	0.0484
	Panel J							Unpaired T-Test
	CD19+		CD11c+					CD19+		CD11c+
	Sham	TBI	Sham	TBI				t value	P value	t value	P value
mean±SD	26±12	54±4	22±5	55±9				4.341	0.0074	5.701	0.0023

## Sheet: Figure 7
	Panel B					Unpaired T-Test
	Germinal Zone		Marginal Zone			Germinal Zone		Marginal Zone
	Sham	TBI	Sham	TBI		t value	P value	t value	P value
mean±SD	6±3	7±1	12±5	13±3		0.325	0.7536	0.1542	0.8812
	Panel D
	Sham	TBI				t value	P value
mean±SD	49±17	40±17				0.8564	0.4167

## Sheet: Figure 8
	Panel B									one-way ANOVA		post hoc comparison (Sidak)			one-way ANOVA		post hoc comparison (Sidak)
	Germinal Zone				Marginal Zone					Germinal Zone		SS vs ST	ST vs ET		Marginal Zone		SS vs ST	ST vs ET
	Saline Sham	Ethanol Sham	Saline TBI	Ethanol TBI	Saline Sham	Ethanol Sham	Saline TBI	Ethanol TBI		F value	P value	P value	P value		F value	P value	P value	P value
mean±SD	8±1	11±5	18±4	8±3	11±1	11±2	27±4	14±4		6.559	0.0061	0.0047	0.0032		20.58	<0,0001	<0,0001	0.0002
	Panel D									one-way ANOVA		post hoc comparison (Sidak)
	CD19+									CD19+		SS vs ST	ST vs ET
	Saline Sham	Ethanol Sham	Saline TBI	Ethanol TBI						F value	P value	P value	P value
mean±SD	23±4	19±6	36±8	21±7						5.35	0.0143	0.0328	0.0146
	CD11c+									CD11c+		SS vs ST	ST vs ET
	Saline Sham	Ethanol Sham	Saline TBI	Ethanol TBI						F value	P value	P value	P value
mean±SD	18±3	17±2	27±5	19±4						7.648	0.004	0.0043	0.0119
	MCPT8+									MCPT8+		SS vs ST	ST vs ET
	Saline Sham	Ethanol Sham	Saline TBI	Ethanol TBI						F value	P value	P value	P value
mean±SD	11±3	11±3	18±3	11±3						5.018	0.0176	0.0154	0.0176
	Panel E									one-way ANOVA		post hoc comparison (Sidak)
	Saline Sham	Ethanol Sham	Saline TBI	Ethanol TBI						CXCL1		SS vs ST	ST vs ET
mean±SD	2642±1403	2896±1070	4439±1451	2987±1145						F value	P value	P value	P value
										4.368	0.0105	0.0066	0.0303

## Sheet: suppl. Figure 1
Panel A	spearman r correlation
	r values	NSE	NFL	Akt (ser473)	Akt (thr308)	S6 Ribosomal Protein (ser235/236)	AMPKa (thr172)	PRAS40 (thr246)	mTOR (ser2481	GSK-30 (ser21)	GSK-3_ (ser9)	p70 S6 Kinase (thr389)	p70 S6 Kinase (thr421/424)	Bad (ser112)	RSK1 (ser380)	PTEN (ser380)	PDK1 (ser241)	Erk1/2 (thr202/tyr204)	4E-BP1 thr37/46)
	NSE	1	0.342857	0.539394	0.418182	0.587879	0.418182	0.636364	0.587879	0.6	0.539394	0.406061	0.333333	0.6	0.454545	0.345455	0.393939	0.660606	0.381818
	NFL	0.342857	1	0.030303	-0.175758	0.0181818	-0.175758	0.10303	0.0424242	0.0787879	0.0545455	-0.212121	-0.2	0.0787879	-0.0666667	-0.139394	-0.0909091	0.0787879	0.0787879
	p values	NSE	NFL	Akt (ser473)	Akt (thr308)	S6 Ribosomal Protein (ser235/236)	AMPKa (thr172)	PRAS40 (thr246)	mTOR (ser2481	GSK-30 (ser21)	GSK-3_ (ser9)	p70 S6 Kinase (thr389)	p70 S6 Kinase (thr421/424)	Bad (ser112)	RSK1 (ser380)	PTEN (ser380)	PDK1 (ser241)	Erk1/2 (thr202/tyr204)	4E-BP1 thr37/46)
	NSE	1.52943e-12	0.211058	0.113854	0.232537	0.0806057	0.232537	0.0544307	0.0806057	0.0734265	0.113854	0.247471	0.348741	0.0734265	0.19124	0.330407	0.26316	0.0438024	0.278828
	NFL	0.211058	1.52943e-12	0.94597	0.632142	0.97296	0.632142	0.785023	0.918376	0.838226	0.891624	0.560276	0.583658	0.838226	0.865144	0.707164	0.811283	0.838226	0.838226
Panel B	spearman r correlation	NSE vs ERK
	r	0.6606
	p	0.0438
Panel C	spearman r correlation	NFl vs ERK
	r	0.07879
	p	0.8382

## Sheet: suppl. Figure 2
Panel G
MCPT8+			SiglecF+
WT	MCPT8-cre		WT	MCPT8-cre
4,46±1,30	0,95±0,29		5,4±0,74	5,3±1,08
Panel H
	DC_4+_Sp	DC_8+_Sp	DC_pDC_Sp	MF_RP_Sp	Mo_6C+II-_Bl	Mo_6C-II-_Bl	GN_Sp	MC_Sp	Ba_Sp	Eo_Sp
Cd200r3	10.067	6.15454	3.17036	1.6244	0.781816	7.10301	0.1	135.728	8996.01	18.4108
Fcer1a	0.808637	0.1	0.1	0.862199	0.738038	0.1	0.1	2640.14	6152.3	2.73292
Mcpt8	0.378849	0.1	0.1	0.1	0.1	0.88881	1.21213	9518.79	5307.04	0.1
Fcgr3	72.0513	24.1965	31.6636	1928.78	1581.55	1163.59	3491.81	1420.35	4011.82	1396.9
Siglecf	11.5884	1.91885	1.25138	16.0626	4.65382	0.88881	310.349	83.4647	896.049	1383.44
Ccr3	16.1889	11.8854	60.7494	4740.74	4.01579	14.0098	61.3109	60.1343	871.669	8211.64
Itga2	1.08749	1.30715	4.42377	0.788948	2.73971	8.58436	0.656067	120.861	502.719	686.486
Fut4	738.69	253.424	129.07	99.1007	258.579	273.977	377.489	33.7381	296.471	461.282
Il5ra	1.49425	0.918755	0.1	0.788948	3.37775	0.1	6.50202	8.42298	24.3588	825.105
Enpp3	1.2154	1.73751	1.49429	0.1	10.1959	27.2751	6.7728	1.40447	6.26666	0.1
Ly6g	0.1	0.678772	0.342909	0.1	3.29019	0.1	4089.96	0.1	3.0924	14.4614

[truncated: 5 more sheets: Suppl. Figure 3, Suppl. Figure 4, suppl. Figure 5, suppl. Figure 6, suppl. Figure 7]
